# Supplementary material for: Korean Red Ginseng Ameliorates Allergic Asthma through Reduction of Lung Inflammation and Oxidation
Source: Antioxidants (Basel). 2022 Jul 22;11(8):1422. doi: 10.3390/antiox11081422 (PMC9331112; doi:10.3390/antiox11081422)
Supplement: Supplementary file 1 [file antioxidants-11-01422-s001.zip]

Archive with 1 entries (1 files):
- antioxidants-1792061-supplementary.pdf
